# Supplementary material for: Exogenous sex hormones, menstrual and reproductive history, and risk of non-melanoma skin cancer among women: a systematic literature review and meta-analysis
Source: Sci Rep. 2021 Apr 19;11:8524. doi: 10.1038/s41598-021-88077-y (PMC8056000; doi:10.1038/s41598-021-88077-y)
Supplement: Supplementary file 4 — Supplementary Information 4. [file 41598_2021_88077_MOESM4_ESM.xls]

## Sheet: Info
Manuscript Title: Exogenous sex hormones, menstrual and reproductive history, and risk of non-melanoma skin cancer among women: a systematic literature review and meta-analysis.
Authors: Saverio Caini, Simone Pietro De Angelis, Federica Corso, Carolina Fantini, Sara Raimondi, Laura Pala, Ignazio Stanganelli, Vincenzo de Giorgi, Sara Gandini
Supplementary Table S1. Quality assessment of the studies included in the literature review and meta-analysis on the association between use of exogenous sex hormones, menstrual and reproductive history, and risk of non-melanoma skin cancer among women.

## Sheet: NOS cohort, nested case-control
Newcastle-Ottawa quality assessment scale	Milán, 2003	Asgari, 2010	Birch-Johansen, 2012	Vessey, 2013	Cahoon, 2015	Iversen 2017	Olsen, 2018
Selection
1) Representativeness of the exposed cohort	1	1	1	1	0	1	1
2) Selection of the non-exposed cohort	1	1	1	1	1	1	1
3) Ascertainment of exposure	1	1	1	1	0	1	1
4) Demonstration that outcome of interest was not present at start of study	1	1	1	1	1	1	1
Comparability
1) Comparability of cohorts on the basis of the design or analysis	2	2	2	2	2	2	2
Outcome
1) Assessment of outcome	1	1	1	1	1	1	1
2) Was follow-up long enough for outcomes to occur	1	1	1	1	1	1	0
3) Adequacy of follow-up of cohorts	1	1	1	1	1	1	1
	9	9	9	9	7	9	8

## Sheet: NOS case-control
Newcastle-Ottawa quality assessment scale	Wei, 1994	Welsh, 2008	Kuklinski, 2016
Selection
1) Is the case definition adequate?	1	1	1
2) Representativeness of the cases	0	1	1
3) Selection of controls	0	1	1
4) Definition of controls	1	1	1
Comparability
1) Comparability of cases and controls on the basis of the design or analysis	2	2	2
Exposure
1) Ascertainment of exposure	1	0	1
2) Same method of ascertainment for cases and controls	1	1	1
3) Non-response rate	0	1	1
	6	8	9

## Sheet: Rob 2.0 - RCT
Rob 2.0	Tang, 2011
Domain 1: Risk of bias arising from the randomization process
1.1 Was the allocation sequence random?	yes
1.2 Was the allocation sequence concealed until participants were enrolled and assigned to interventions?	yes
1.3 Did baseline differences between intervention groups suggest a problem with the randomization process?	no
Risk-of-bias judgement	low
Domain 2: Risk of bias due to deviations from the intended interventions (effect of assignment to intervention)
2.1. Were participants aware of their assigned intervention during the trial?	no
2.2. Were carers and people delivering the interventions aware of participants' assigned intervention during the trial?	no
2.3. If Y/PY/NI to 2.1 or 2.2: Were there deviations from the intended intervention that arose because of the trial context?	-
2.4 If Y/PY to 2.3: Were these deviations likely to have affected the outcome?	-
2.5. If Y/PY/NI to 2.4: Were these deviations from intended intervention balanced between groups?	-
2.6 Was an appropriate analysis used to estimate the effect of assignment to intervention?	yes
2.7 If N/PN/NI to 2.6: Was there potential for a substantial impact (on the result) of the failure to analyse participants in the group to which they were randomized?	-
Risk-of-bias judgement	low
Domain 3: Missing outcome data
3.1 Were data for this outcome available for all, or nearly all, participants randomized?	yes
3.2 If N/PN/NI to 3.1: Is there evidence that the result was not biased by missing outcome data?	-
3.3 If N/PN to 3.2: Could missingness in the outcome depend on its true value?	-
3.4 If Y/PY/NI to 3.3: Is it likely that missingness in the outcome depended on its true value?	-
Risk-of-bias judgement	low
Domain 4: Risk of bias in measurement of the outcome
4.1 Was the method of measuring the outcome inappropriate?	no
4.2 Could measurement or ascertainment of the outcome have differed between intervention groups?	no
4.3 If N/PN/NI to 4.1 and 4.2: Were outcome assessors aware of the intervention received by study participants?	no
4.4 If Y/PY/NI to 4.3: Could assessment of the outcome have been influenced by knowledge of intervention received?	-
4.5 If Y/PY/NI to 4.4: Is it likely that assessment of the outcome was influenced by knowledge of intervention received?	-
Risk-of-bias judgement	low
Domain 5: Risk of bias in selection of the reported result
5.1 Were the data that produced this result analysed in accordance with a pre-specified analysis plan that was finalized before unblinded outcome data were available for analysis?	yes
5.2 Is the numerical result being assessed likely to have been selected, on the basis of the results, from multiple eligible outcome measurements (e.g. scales, definitions, time points) within the outcome domain?	no
5.3 Is the numerical result being assessed likely to have been selected, on the basis of the results, from multiple eligible analyses of the data?	no
Risk-of-bias judgement	low
Overall risk of bias
Risk-of-bias judgement	low
